# Supplementary material for: Functional Gene Expression Signatures from On-Treatment Tumor Specimens Predict Anti-PD1 Blockade Response in Metastatic Melanoma
Source: Biomolecules. 2022 Dec 27;13(1):58. doi: 10.3390/biom13010058 (PMC9855743; doi:10.3390/biom13010058)
Supplement: Supplementary file 1 [file biomolecules-13-00058-s001.zip]

Archive with 1 entries (1 files):
- biomolecules-2090523-supplementary.pdf
